# Supplementary material for: Elucidating Drug-Like Compounds and Potential Mechanisms of Corn Silk (Stigma Maydis) against Obesity: A Network Pharmacology Study
Source: Curr Issues Mol Biol. 2021 Nov 6;43(3):1906–36. doi: 10.3390/cimb43030133 (PMC8929052; doi:10.3390/cimb43030133)
Supplement: Supplementary file 1 [file cimb-43-00133-s001.zip › Supplementary Table S2.xlsx]

## Sheet: Sheet1
The number of 3,028 targets associated with obesity	The number of 85 final targets
MC4R	ENPEP
PPARG	ADORA3
POMC	CPB2
CPE	SHBG
AGRP	ADORA1
SH2B1	ADA
LEP	ADORA2A
LEPR	HSPA5
PCSK1	GAPDH
ENPP1	MGEA5
SIM1	EIF4E
UCP3	EHMT1
NR0B2	CDC42
BBS4	RAC1
MKKS	RNASE2
BBS1	PDCD4
CNR1	F2
CRP	PRKCA
ESR1	NPEPPS
SIRT3	TRPV1
SIRT1	CES1
HSD11B1	AKR1C3
IL6	VEGFA
IRS1	FGF1
LBP	FGF2
LPL	SLC5A2
CCL2	MMP3
ADIPOQ	FABP4
ICAM1	PPARA
CYP2E1	FABP3
F2	PPARD
PMCH	SLC22A6
ACSL1	VDR
FOXO3	NR1H4
GPX3	CYP19A1
HK2	SERPINA6
NPY5R	G6PD
CD40	GPBAR1
HADH	NPC1L1
ADRB2	AR
ADRB3	HSD11B2
GLUL	GSTK1
APOE	PPARG
INS	FAAH
NPY1R	FFAR4
GHRL	ALOX15
INPP5E	ALOX12
TF	PAM
FTO	CNR1
NEIL1	ESR2
CARTPT	CES2
ADCY3	NR3C1
GNAS	RORC
NPC1	PLA2G1B
PRKAR1A	ESR1
AHR	ACP1
SDCCAG8	NR1H3
MYT1L	OXER1
NTRK2	NR3C2
SDC3	CYP17A1
KCNMA1	IL6
RAI1	ENPP2
MRAP2	IMPDH2
BBS9	CNR2
BBS2	MTNR1B
VPS13B	TBXA2R
AFF4	NAAA
HOXB5	ESRRA
PACS1	ESRRB
BBS10	GPER1
PHF6	HSD17B1
NAMPT	ADCY10
TTC8	STS
TMEM18	SLC22A2
BBS5	FDFT1
GNPDA2	SRD5A1
BBS12	NR1I2
DPYD	AKT1
RMST	PHLPP1
AKT1	GLI1
FAAH	PDK1
FASN	THRA
NEGR1	ADORA2B
FGF21	SREBF2
GCG	NR1H2
GH1
GNB3
HCRT
HTR2C
IGF2
AQP7
LDLR
MC3R
MMP9
SERPINE1
ANGPTL4
PLIN1
PPARA
PPARD
MKS1
BBS7
PRKCH
PYY
PTPN1
TNF
UCP1
UCP2
PNPLA3
ARL6
TBC1D1
HTR2A
BCHE
TUB
KCTD15
HSPA5
MIR21
CIDEA
PPARGC1B
ADRB1
MTCH2
GCK
PTGS2
SREBF1
ALMS1
FGFR1
SAT1
TNFRSF1B
NR1I3
CTSS
CYP1B1
HMOX1
MIR34A
STS
SOD1
TRPV1
NR1I2
CD163
CD68
CES1
KSR2
ACACB
IGFBP2
NHLH2
SOD2
CTF1
OGG1
PCK1
RAPGEF3
GPX1
ITGAM
ACHE
SLC22A1
VLDLR
CEBPA
ADH1B
PARP1
CS
DDIT3
ZNF169
FCGR3B
FTL
IDO1
MIR130B
MRC1
PFKFB3
PRKAR2B
TFRC
CA3
AKR1C3
ALDH1L1
PPARGC1A
LACTB
COX7C
CPB2
APCDD1
PPM1L
CYB5A
ACE
NQO1
DRD2
ECHS1
ABCA1
EFNB1
EP300
ESR2
ETFDH
RAB21
ZFR2
MTOR
GFPT1
GIP
GLP1R
MCHR1
NR3C1
HMGB2
ACADM
IFNG
IL1B
IL10
IL18
LCN2
LIPE
MIR130A
MIR184
ME1
ALDH6A1
MMUT
ZFHX3
ACLY
NOS3
NPY
NPY2R
NUCB2
ZBTB7B
ADIPOR1
DCXR
ACP5
CYCS
FGGY
CYP26B1
RARRES2
RBP4
SCD
ATPAF1
SLC22A3
SLC22A2
STAT3
TGFB1
TLR4
UQCRC2
ADIPOR2
AKAP1
CASP1
GAS7
PEX11A
SUCLG2
SUCLA2
APLN
WNT3A
SOCS3
SLC16A7
CD36
ENTPD6
SIRT6
SERPINF1
CPT1A
SERPINA12
DRD4
STK11
CCKAR
NR1H4
HP
RPS6KB1
NMU
GOT2
LIPC
PRKCB
C3
CDKN2A
CST3
AKT2
IGFBP3
AR
NMB
PNLIP
CCL5
ANGPTL6
CAV1
MFN2
NR1H3
HRH3
CRH
ANKRD26
NNT
GUCY2C
JAK2
ASIP
NPPB
PRLH
BCL2
SNAP25
TSC1
AOC3
SOCS1
ALOX12
GAPDH
GLRX
HK1
IGF1R
SLC27A1
FADS1
NOS1
PON2
PRKG1
SREBF2
NR1H2
XDH
CRHBP
DCN
CFD
DRD1
GABRA6
PRLHR
HSD11B2
ATP5F1B
KDM3A
PROX1
BAD
PTPRF
CCL4
SDC1
TYK2
GALP
NCOA1
CDKN1B
ADARB1
CTSC
EHD1
CPS1
CYP19A1
DEFB1
ALB
FGG
G6PD
GIPR
GJA5
PCSK1N
GPR12
GSTT1
HMGCS1
HTR1B
APOBEC1
RHOA
MAPT
KITLG
MYC
MYOD1
MYOG
NCF2
NDUFB6
ATP4B
OTC
OXCT1
ATP5F1D
PDE3A
PIK3R1
PRKCD
PRKCI
PLSCR3
GPAM
RSC1A1
BDNF
ABCG5
SFTPB
SFTPA1
SLC9A3
SLC10A1
AACS
BNIP3
SRD5A1
STAT4
C5AR1
EHMT1
CAV2
FADD
FAIM2
DMD
BEST1
CTNNB1
LMNA
SEC16B
COMT
ETV5
APPL1
PTEN
HNF1A
TFAP2B
EGF
ARG1
PRDM16
NRXN3
ATP6AP2
DUSP6
CADM2
HNF4A
MLXIPL
MAGEL2
MAP2K5
RAP1A
KISS1R
H6PD
ABCA4
SETD2
HLA-DRB1
SOX6
MTMR9
TBX1
UBE3A
HDAC4
CEL
LINGO2
EMD
PDX1
ANOS1
MECP2
NF2
PAX6
WWOX
WNT4
LZTFL1
AHI1
PROK2
ABCC8
TULP1
KMT2D
CUL4B
CEP19
EIF2S3
ELN
ARL13B
FGFR3
TRIM32
FTSJ1
GATA4
GLDC
KCNJ11
NEUROD1
PAK3
TNNI3K
RAB23
KIDINS220
RPTOR
RFC2
BLK
SOX2
SOX3
WT1
HESX1
ARNT2
MED12
NR2E3
ZGLP1
GHRLOS
KCNJ18
BCDIN3D-AS1
FPGT-TNNI3K
HUWE1
LINC01524
SCN1A-AS1
TOPORS
APC2
SEMA3A
MERTK
DEAF1
LRRC53
PRPF8
FARS2
CETP
LINC02465
LINC02055
PNPLA6
IFT27
MID2
CRYZL2P-SEC16B
IL1RAPL1
PNKP
NLRP3
ADCY9
RAB39B
APOA5
CLCN4
CANT1
CNGB1
CNGA1
PROKR2
ZNF513
POC5
HGSNAT
PTCHD1
CRX
SOCS2-AS1
RDH12
CTSH
KLB
C8orf37
CYP7A1
DGKG
DCC
LRRN4
ARX
DLG3
AGER
DNMT3A
DPP4
AGT
AGTR2
EDN1
MEGF8
AHSG
ERBB2
FABP4
FABP2
ACSL4
FAT1
JMJD1C
FGF8
FHL1
CNKSR2
ZNF365
SNRNP200
FOXO1
IQSEC2
POGZ
FLII
SYNE2
DDHD2
RPGRIP1L
TTC28
SYNE1
ARHGEF18
ADNP
CRB1
ARL2BP
PDSS1
FLRT3
PRPF6
FNDC5
GABPA
GABRA3
GABRD
FSCN2
SIN3A
NSMF
COPD
PRPF31
IFT172
MYCBP
TBL2
GDI1
HS6ST3
RNU1-1
GHR
GHSR
RBMX
AMY1A
AMY1B
AMY1C
GNAT2
GP1BB
TTC28-AS1
CCDC141
GPT
GRN
GTF2I
GUCA1B
SH3KBP1
HCFC1
HIF1A
HLA-DQB1
HOXB3
APOA1
IAPP
APOB
FFAR4
IDH3A
IDH3B
EYS
ZNF81
IGF1
APP
APRT
KLK3
IL1A
IL1RN
IL6R
CXCL8
IL17A
IMPDH1
INSR
ACADVL
ITPR3
KIF7
CERKL
LHFPL3
KCNH2
PCARE
FEZF1
USP27X
LIMK1
EML6
LINC01122
CASC15
ARL3
HOXB-AS3
SMAD4
MAK
ARVCF
MFAP1
NR3C2
MOG
MTHFR
MYH9
NCAM2
RERE
NEK2
NFE2L2
NINJ1
NPHP1
NRL
BDNF-AS
SCAPER
OTX2
P2RY11
PAX4
PAX5
IMPG2
PCDH9
WDPCP
INSIG2
NIN
PDE4D
PDE6A
PDE6G
PDGFB
PDE6B
SUFU
PIK3CA
PIK3CB
PIK3CD
PIK3CG
PLG
POLG
PON1
PRMT7
POU3F4
UGT1A10
UGT1A8
UGT1A7
UGT1A6
UGT1A5
ATRX
UGT1A9
UGT1A4
UGT1A1
UGT1A3
IL17RD
CNNM2
PHIP
PRKAA1
POMGNT1
PRKAA2
CHD7
PRKAB1
WDR11
ERMARD
SPATA7
KIZ
ANGPTL8
MAPK1
KLHL7
MAPK8
PRL
RETN
MRPS22
PNPLA2
PTH
HACE1
KIAA1549
SLC7A14
SUGP1
HAMP
PTX3
RAP1B
RBP3
PRPH2
REN
RGR
RHO
RLBP1
AGBL5
ROM1
RP9
RP1
RP2
RPGR
RPE65
RPS6KA3
RREB1
SAG
BGLAP
SCN1A
CXorf56
SEMA4A
NSD1
SHBG
SHOX
SKI
UPF3B
RSRC2
SLC2A4
SLC5A2
SLC6A4
SLC8A1
SMARCB1
SOX10
SPP1
BRAF
SRY
BRCA2
BRS3
SYP
TACR3
TAF1
TBCE
TBX3
TCF7L2
TCOF1
TSPAN7
TP53
HIRA
TNFSF4
UFD1
USH2A
CLRN1
KDM6A
VDR
VEGFA
CLIP2
ZNF711
ZNF41
CA4
PRCD
CACNA1S
CCDC28B
TMEM43
IRX3
STEAP4
ZNF408
ALG13
RABEP2
DHDDS
GLRA3
IFT74
CEP290
SPG11
ALPK1
IFT88
SPRY4
LAS1L
USP9X
TRAPPC9
FAM161A
CCDC77
KLF11
SLC9A7
OFD1
KCNAB2
SHANK3
IRS2
DGAT1
FGF17
PROM1
CCK
BAZ1B
AIP
USP8
TMEM67
PRPF4
PRPF3
CDHR1
LRAT
BBIP1
REEP6
NRXN1
HS6ST1
ARHGEF6
GDF15
GTF2IRD1
CLOCK
SEC24C
IFT140
FRMPD4
DHX38
TRIM66
FGF19
ZBTB7C
GCKR
MSTN
LPA
ARSA
MPO
NNMT
BAAT
SORT1
CIDEC
SPARC
SPX
IL33
CMKLR1
GPBAR1
GRK2
EDNRA
LPIN1
GAD2
GCGR
APOA2
APOC3
MIR122
MIR155
MAOA
PHB
CHDH
AZGP1
ACKR3
SFRP5
SI
CASR
MGAM
CD59
CXCR6
GPR151
CPT2
NRG4
ADRA1A
ADRA2B
AGTR1
EPO
FBN1
SIRT2
PCSK9
AMH
GPR42
IL15
ENHO
LGALS3
MIR146A
MME
MMP2
CDKAL1
LGR6
MBOAT4
TNMD
SSTR4
THBS1
TNFRSF1A
CAT
LPAR2
KHDRBS1
ADAMTS13
CAPN10
NISCH
MGLL
C1QTNF5
MRGPRX3
MRGPRX4
MAPK14
CXADR
OXER1
DIO2
EGFR
F5
GPRC6A
ANGPTL2
LPAR3
MRGPRX1
IL37
ANPEP
GOLGA6A
ITGAX
LECT2
MIR221
MIR27A
VN1R17P
GPR166P
NTS
TNFRSF11B
GAL
PDK4
AVP
RCBTB1
CHPT1
TRIB3
CCND1
BRD2
ATXN2
SGK1
SLC2A1
WNT5A
CNBP
CAD
FGF23
FZD4
MBD2
GRAP2
TRIM13
AHSA1
PLIN2
ADM
GPR119
CRK
F2RL1
F3
FKBP5
NUP62
RNF19A
POLDIP2
SLC17A5
ANGPT1
GTF2H1
HGF
NR4A1
HSPA1A
HSPA1B
KRT16
LCT
ARNTL
MIR143
ARR3
MIR33A
MGAT1
MIF
MSRA
MTNR1B
MTRR
MYD88
OPRM1
OSM
OXTR
DCTN4
BFAR
ACP1
PGR
CCHCR1
ITLN1
APOM
MAPK3
NMUR2
MOK
ACE2
BCL2A1
RENBP
RORC
ROS1
SAA1
CEACAM1
BMP4
SLC5A1
CXADRP1
SPG7
TLR2
TLR3
TM7SF2
VCAM1
WNT1
WNT10B
XBP1
AIMP2
MFRP
SERPINA6
CCN4
SQSTM1
SELENBP1
XPR1
IL32
CD14
GPR55
CDH13
FST
IGF2BP2
METAP2
LOC110806262
CHI3L1
CNTF
LYPLAL1
MAP3K8
COX8A
CTLA4
ADRA2A
DBP
DECR1
SLC30A8
APLNR
EPHB2
ESRRA
FGF1
FOXC2
FN1
ANKK1
GC
GHRH
SPINK4
HPGDS
ANGPTL3
RABGEF1
FFAR1
GPS2
TBK1
CXCL2
A1CF
ACACA
HMGB1
HSPA4
HSPD1
IFNA1
IFNA13
IGFBP1
IL2
INPPL1
KCNQ1
KNG1
ARG2
KRAS
C1QTNF12
MCL1
MEST
MGAT2
COX2
MTTP
NFKB1
NHS
NM
NPPC
NOX4
IL22
SCLY
PKD1
TERF2IP
MAPK9
PSMD9
MIR146B
CXCL5
SFTPD
CRTC3
SNRPN
TFAM
TMPRSS2
TPD52
TWIST1
VGF
TRPM8
CALCR
SESN2
SYVN1
DGAT2
DLK1
CREG1
PTER
ABCG2
CD38
CD44
FOXO6
LINC01672
PTPRU
LRPPRC
CDK4
GDF11
LOC102723407
PERCC1
SORBS1
POSTN
EBP
MTCO2P12
CHGA
FSTL1
SLC6A14
C1QTNF6
CISH
LEAP2
ACVR1C
CREBBP
CX3CR1
CYBA
CYBB
DDT
DNMT1
NR0B1
EIF4EBP1
ESRRG
ALDH1A1
MMRN1
AKR1B1
ZFPM2
FOS
BACE1
ALOX5
FSHR
NR5A1
CERS6
NOCT
HSPA12A
SPAG8
GAS6
GGT1
PDCD4
ANGPT2
FFAR2
REM1
KLF15
PYCARD
GSTM1
GUCA2B
RMC1
PSAT1
CFH
HOXA5
HTR2B
APOA4
HCAR2
APOC1
LCE1C
FAS
IL1R1
IL4
IL6ST
CXCL10
INSIG1
INSRR
IRF5
IRF6
KCNK3
GFRAL
C1QL3
LIPA
LOX
LRP5
MIR126
MIR148A
MIR199A1
MIR199A2
MIR223
MIR26B
SMAD3
MBL2
MMP1
MMP3
ATF4
NDN
NDUFAB1
CCN3
OLR1
PRKN
TAS2R13
PC
SOST
PDE3B
GPRC5B
ARID4B
ABCB1
PLA2G1B
LEPROT
MEG3
PPY
APOBR
CTNNBL1
LRRC8A
TAS2R38
MIR181D
ARRDC3
UBL5
SLC25A19
RNASEL
S100A9
SCN10A
NOD2
SELENOP
SFRP4
HIF3A
SLC6A3
SLC6A8
GGTLC5P
BRCA1
SST
STAT5A
STAT5B
SULT2A1
ADAM17
BTF3P11
SNORD116@
TH
THY1
TLE3
TLR5
TSHR
CAPN5
TST
TTN
GGTLC3
GGT2
CCR2
GGTLC4P
VPS51
VWF
TFEB
CALCA
HDAC11
NR4A3
MOGAT2
CALR
NRIP1
ARID1A
MCHR2
FAM71F1
OGT
APOL1
TSLP
LGR5
HDAC3
PER2
CD1D
CD5L
MSC
KL
IKBKE
LPIN2
RAPGEF5
BMS1
IP6K1
MED13
ADA
C20orf181
CD24
BCL2L11
MIR1275
AAA1
DNM1L
BED
TOB1
SORBS3
CDK6
PRG4
AP3S2
CDKN1A
CBSL
CDKN2B
HMG20A
CEACAM5
LARP1BP2
RNU6-392P
CCL27
HPSE
NPFFR2
GPR83
MTMR11
SLC27A2
ADCY5
NUDT3
CHIT1
PRRT2
CHRM2
CHRNA2
CHRNA3
CHRNA5
ADCY8
UCN3
CHRNB4
C1QTNF1
THEM4
ANTXR2
CLU
CCR5
COL6A3
RBM45
COMP
COPA
COX4I1
CP
CPT1B
CRABP1
CREB1
CREM
FUNDC1
CRY1
HT
CSF1R
IL34
CCN2
CTSK
CCDC80
CUX1
CYP1A1
CYP1A2
CYP2A6
LINC00689
CYP2B6
CYP2B7P
CBLL2
CYP27A1
DAG1
DBI
SGMS2
ACAN
ATN1
RCAN1
TSC22D3
DSPP
DUSP1
EGR1
AIF1
ELANE
CRTC2
ENPEP
PRSS55
EPAS1
ERG
ERN1
FBL
F13A1
ALDH2
PTK2B
FCGR2B
FDXR
GPC4
FGB
FGF2
FGF5
FGF10
FGF13
FGL1
FKBP4
ATF6
NT5C2
KDM4B
FOXM1
ZNF423
FLT1
RRS1
FMO3
NEDD4L
CRTC1
PADI4
SMUG1
DAPK2
PPP1R15A
PLA2G15
CADM1
ALOX5AP
PANX1
ZNF318
G6PC
BRWD3
GABRA2
BAMBI
ASPM
PTPN22
AMD1
GEM
GFAP
GFER
HAVCR1
GJA1
AMPD1
GJA4
ACAD8
GK
GLB1
SGSM3
GLO1
GNRHR
GPD1
CXCR3
HCCAT5
METRNL
LPAR4
GPER1
RGMB
SLC27A6
SCG3
CD274
GSTP1
REPIN1
NPC1L1
ANXA1
H2AX
ANXA2
HFE
HHEX
HOXD13
HSF1
HSPA2
HSPG2
TNC
C1QTNF9
IDE
IFNB1
APOD
IGFALS
IKBKB
IL13
ING2
ISL1
EIF6
JAK3
GSTK1
MALAT1
KISS1
KRT7
KRT18
RTL1
LCAT
LINC01194
MIR107
MIR10B
MIR141
MIR152
MIR15B
MIR200B
MIR222
MIR23A
MIR29A
MIR32
MIR96
SMAD2
MAF
MAS1
MC1R
MC5R
DNAJB9
MDK
MFAP2
ASCL1
MMP14
EIF2AK4
MIR342
ASPA
PLF
RNR1
MUSK
ATF3
NFATC3
NFE2L1
NGF
NNAT
NOS2
NPPA
MIR425
ATP5F1A
ORM1
PAEP
REG3A
SERPINA5
ABHD5
HSPA14
DNAJC27
TNFRSF12A
IL23A
KLF13
ENPP2
LUC7L3
PECAM1
PER1
PFKP
PGC
PGF
SERPINA1
PIN1
PKM
PLA2G4A
PLAG1
PLAT
TM6SF2
PLTP
PTOV1
PON3
APPL2
QRSL1
LGR4
PRCP
PREP
SLC30A10
PRKCA
SELENOS
ACSS2
MYDGF
MAPK10
MAP2K3
PROC
PROS1
METTL3
CCL28
TMPRSS15
SUCNR1
ATP10D
ABHD6
MIR519D
ARHGAP21
CFAP97
PTPN2
IL21
RAPSN
GER
SENP2
RGS2
BDKRB2
S100A8
S100B
SAA2
ACSM3
BGN
CCL11
CCL19
CCL20
THADA
SELP
SELPLG
XYLT2
CARD9
SETMAR
SFRP1
HHIP
PYY3
SHC1
CERK
P2RY12
IL25
BMP2
PINK1
SLC2A2
SLC6A2
NCF1
SLC15A1
BMPR1A
SLN
SNRNP70
SOD3
SORL1
MAP3K7
TAL1
TAZ
TBX15
MIR532
TCF21
TEK
TERF1
THBD
THRB
THRSP
TIMP1
TIMP3
C1QBP
TPH1
CRISP2
C3AR1
TRH
TRPC1
TRPM2
TNFRSF4
PLIN4
TYRP1
UCN
UROD
USF1
VIM
VIP
WFS1
XRCC1
CXCR4
VKORC1
METRN
PRRC2A
PLA2G7
MUL1
DHX40
ADM2
WDR26
FLAD1
AAAS
TLR10
TAM
CAST
CASP3
ROPN1L
PLA2G6
SGIP1
ATRN
IL1F10
SPZ1
ACCS
DGKE
TNFSF11
KLF7
TNKS
TNFSF14
TNFSF10
CBS
SOCS2
CCN5
KAT2B
SPHK1
ARTN
CCT
CLDN10
SLC39A13
NLRP12
NOG
CD8A
KLF4
SLIT2
PPIG
SLC22A8
LIPG
ATG5
MAGED1
LITAF
TBPL1
NPEPPS
GDF3
ABCG1
RGS6
KEAP1
DNAJC6
TBC1D4
MVP
CDH2
AKT3
MIR675
TANK
ZSCAN30
VTRNA2-1
MIR374B
MUPP
HDAC6
DIP
ENDO1
IBD20
INSL5
WAGRO
BOP
MIR1908
TMED7-TICAM2
CHAF1A
PARP2
GJC1
LY75-CD302
TMX2-CTNND1
DEL11P13
KLRC4-KLRK1
COMMD3-BMI1
ABCC5
MIR4777
MIR4460
MIR4443
MIR4517
BIRC6-AS1
CDH11
PPIF
PGR-AS1
OPN1MW3
LSINCT5
BCAP31
FAM13A
TRIM28
WASF2
DHRS9
RBM6
LINC01412
MACORIS
RNF41
CDK5
CALCRL
ANGPTL7
TRIB1
PLIN3
RCAN2
CDK8
SPRY1
IRX5
RAMP2
RAMP3
LOC102724197
LOC102724971
RTN3
AKR1A1
KLF2
CITED2
CEPT1
PEMT
PIAS3
YAP1
ERICD
IFI30
OLFM1
CDX2
TOMM40
MAD2L2
TIMM44
SLC9A6
NCOA2
SEMA4D
CEBPB
SEMA3C
CEBPD
KAT5
HYOU1
ZNRD2
THRA1/BTR
LINC00237
PRDX4
ARL6IP5
AGPAT2
SLC35A1
OLFM4
DPYSL4
LRP1-AS
TXNRD2
SCGN
RGS14
CAMKK2
CST12P
RN7SL263P
CELF1
SIRT1-AS
CGRRF1
DCTN6
GNA13
TNFSF13B
CETN1
POLD3
ORI6
OGA
NFAT5
NES
CFTR
SEPTIN9
CCR9
WASF3
PPP1R13L
LILRB1
ADAM28
USP19
CEACAM8
MRPS30
UTS2
PAPOLA
PRDX3
FERMT2
SDS
SLC27A5
SLC27A4
RIPK3
CHD2
RAPGEF4
STIN2-VNTR
ADAMTS5
PRDM4
CHEK1
WDHD1
MAP4K5
IRAK3
AKAP13
KLHL2
VSIG4
PDAP1
TUSC2
OIP5
SYNPO
CHRNA4
DBA2
TXNRD3
SORCS1
OSBPL11
C1QTNF3
C1QTNF7
HAUS1
H3P23
H3P10
SLC5A11
ADCYAP1
SLC22A12
ABHD15
LRG1
AGAP2
FTSJ3
RLN3
TWIST2
CLCN3
MSS51
CLCN7
GSTO2
CLK2
CLN3
CLTA
TPH2
CMA1
SPPL3
CCR6
CCR7
ACKR2
IQCK
ZNF543
CPT1C
COL1A1
OSCP1
COL4A1
COL6A1
COL9A3
COL12A1
CORT
SLCO6A1
ADORA1
TAAR1
ADORA2A
ADORA2B
KLF14
CPN1
CPN2
GPAT4
MAGEC3
CRHR2
MAGEE2
ADORA3
CRMP1
S100A16
TRIM69
MACROD2
CRY2
CSE1L
PIWIL4
CSF2
CSF3
CSK
CDAN1
CSTA
LYPD4
TICAM1
CILP2
ATP8B3
CREB3L4
HJV
PM20D1
CTNND1
PHETA2
CTRL
CTSB
PLB1
ZNF385B
ERFE
CTSL
XXYLT1
CNTN4
PAQR3
CREBRF
SLC2A12
VKORC1L1
KCTD7
CYP2C9
CYP2D7
CYP2D6
CYP3A4
CYP11A1
CYP17A1
CYP21A2
CYP24A1
SLC35G1
CYP27B1
DACH1
DAPK3
MARCHF10
AKR1C2
TMPRSS6
AAVS1
NLRP6
DIH1
DIO1
DNAH8
DOCK2
DPT
DRD5
DUSP5
DUSP9
E2F1
ECT2
EDNRB
PGAM5
EIF2S1
DCP1B
ARID2
METTL21C
MLKL
EIF4E
EIF4EBP2
ELAVL2
A2M
PIKFYVE
SPRED2
CRYBG1
TAPT1
ENO2
CCDC171
ERBB4
ERCC2
ERCC4
ESRRB
ETFA
ETV3
EZH2
F2R
F2RL2
F9
F10
F11
FABP3
FANCB
MTIF3
FAT2
TMEM26
FCGR1A
MARCHF8
FCGR3A
PHACTR1
HOXA11-AS
THSD7A
FDFT1
FDPS
FES
VASH1
MLXIP
ALDOB
KLRK1
RAB18
FOXC1
WDTC1
CAND2
KDM4C
KDM6B
FLNA
GPD1L
PASK
FLNC
NBEAL2
FLT3
SIK2
PHLPP1
PSD3
SIK3
DICER1
SIRT5
SIRT4
NCS1
MLYCD
TARDBP
OTP
TRAM1
SEC14L2
DDAH2
FPR2
AMACR
MKRN1
LY96
DIANPH
ALOX15
PELI3
IL27
FSHB
ALPL
FYN
ANGPTL5
SLC37A4
GABPB1
NPNT
TCERG1L
GCA
SPDEF
TAFA5
GALE
PRDX5
MOB4
GALR1
POC1A
AMBP
GALNT2
SGMS1
GEMIN5
EGFL6
SNED1
GORASP2
ZZZ3
ACOT11
IS1
DNM3
CFAP61
KIFBP
GATA2
FBXO3
GCH1
NUPR1
OPN1MW
GCY
GDF2
GDF10
TAS2R12P
HCA1
NAP1L5
GFI1
GH2
FETUB
GJA3
NPTN
GJA8
MLH3
[truncated: 1,029 more rows]
