# Supplementary material for: Elucidating Drug-Like Compounds and Potential Mechanisms of Corn Silk (Stigma Maydis) against Obesity: A Network Pharmacology Study
Source: Curr Issues Mol Biol. 2021 Nov 6;43(3):1906–36. doi: 10.3390/cimb43030133 (PMC8929052; doi:10.3390/cimb43030133)
Supplement: Supplementary file 1 [file cimb-43-00133-s001.zip › Supplementary Table S1.xlsx]

## Sheet: Sheet1
The number of 429 targets from SEA	The number of 466 targets from STP	The number of 154 overlapping targets between SEA and STP
GANAB	FUCA1	GBA
YARS1	GBA	ENPEP
GABRQ	SLC6A12	GABRR1
BBOX1	ENPEP	SLC6A1
CYP4F2	GABRR1	LTA4H
KDM7A	GABRA3	ADORA3
PHF8	GABRA2	CPB2
SLC6A11	SLC6A1	ODC1
BHMT	LTA4H	GABBR2
KDM2A	ADORA3	SLC6A11
GSTK1	ANPEP	SHBG
PAOX	CPB2	GABBR1
SLC15A2	GRM1	ADORA1
ABAT	ODC1	ADA
ENPEP	PEPD	ADORA2A
PAM	GABRA1	CDA
GABRR1	GABBR2	ADK
GNPAT	SLC6A11	TK1
SLC22A6	SLC6A13	PYGM
GABBR2	SLC1A1	HSPA8
GABBR1	GRM4	TYMP
RNPEP	GRM5	HSPA5
FABP3	GRM8	GAPDH
FOLH1	SHBG	AHCY
CTH	GRM7	HPRT1
CBS	GABRB2	OGA
KDM4E	GABRG2	PNP
OXER1	GABBR1	EIF4E
FABP4	NISCH	CA2
CPB2	ADORA1	CA1
SLC22A8	ADA	CA12
ODC1	ADORA2A	CA9
KDM4A	CDA	EHMT1
KDM5C	ADK	CDC42
GABRA6	DPP4	RAC1
GSR	TK1	CA13
HMGCR	PYGM	CA14
TLR2	HSPA8	RNASE2
CA3	TYMP	RNASE1
SLC6A1	HSPA5	SETD7
KDM4C	GAPDH	POLA1
TBXAS1	AHCY	PDCD4
ENGASE	MCL1	F2
MTNR1B	HPRT1	GRK1
MTNR1A	OGA	KDM4E
KDM3A	PNP	PRKCA
NT5E	EIF4E	NPEPPS
ADORA1	CA2	TRPV1
ADORA2B	CA1	EPHX1
ADORA2A	TYMS	CES1
ADORA3	CA12	SIGMAR1
ADA	CA9	CTRB1
ADH1A	EHMT1	S1PR1
ADK	EHMT2	AKR1C3
PRMT1	CDC42	FOLH1
PRMT7	RAC1	VEGFA
ASNS	HK2	FGF1
B4GALT1	HK1	FGF2
HSPA5	CA7	SLC5A2
HLCS	CA13	MMP3
CCNK	CCND1	LGALS9
CD69	CA14	FABP4
CDC42	GAA	PPARA
CDA	RNASE2	FABP3
CDK12	RNASE1	PPARD
AMD1	SETD7	SLC22A6
DCPS	POLA1	CDC25A
DNMT3B	CDK4	POLB
DNMT1	MAPK1	VDR
DNPH1	PDCD4	NR1H4
DOT1L	GSK3B	PHF8
POLG	F2	UGT2B7
POLA1	PIM1	CYP19A1
EHMT1	GRK1	SERPINA6
ENPP1	IDO1	HSD17B3
EZH1	KDM4E	G6PD
FUT6	HSD11B1	PTGER2
GAPDH	PRKCA	KDM2A
GPR17	NPEPPS	KDM5C
GRK1	IDH1	GPBAR1
GDA	HCRTR2	NPC1L1
HARS1	HCRTR1	FNTA
HPRT1	CTSS	AR
HSPA1A	TSPO	HAO1
HSPA8	CYP11B2	PTGFR
EIF4E	TDO2	HSD11B2
IL6	CHRM3	GSTK1
IMPDH1	ACHE	CDC45
IMPDH2	ABCC9	PPARG
INMT	KCNJ11	RARB
TK1	NPY5R	FAAH
TK2	MPO	FFAR4
KMT2A	TNKS2	ALOX15
KMT5C	CACNA1C	ALOX12
DTYMK	ELOVL6	PTGER4
MACROD1	CHRM4	EPHX2
MACROD2	LIPE	ABCC1
MNAT1	BCAT2	RORA
NADK	PDE5A	FNTB
OGT	CCR4	HMGCR
P2RX1	LCK	PAM
P2RX4	PDE10A	PRKCE
P2RY1	TRPV1	PPM1B
P2RY2	PTGS1	CNR1
P2RY4	FKBP1A	ESR2
P2RY6	CTSH	LTB4R
P2RY11	HRH3	CES2
P2RY14	HRH4	NR3C1
PARG	CYP11B1	TOP1
PDCD4	ECE1	CDC25B
PLCG1	FLT1	RORC
PNP	EPHX1	SRD5A2
NPEPPS	KDR	PLA2G1B
ATIC	JAK2	PTGIR
PYGM	F2R	ESR1
RAB7A	BRD4	CYP51A1
RAC1	P2RX7	ACP1
KRAS	TAAR1	NR1H3
RNASEL	CETP	OXER1
RNASE1	NOS2	NR3C2
RNASE2	BCHE	CYP17A1
SLC28A2	EGFR	IL6
SLC29A1	CTSC	CTSG
AHCYL1	CES1	ENPP2
AHCY	PFKFB3	IMPDH2
SLC5A2	TNKS	CNR2
SETDB1	ITGAL	MTNR1A
SETD2	AURKA	MTNR1B
SETD7	CCNB3	TBXA2R
ST6GAL1	ELANE	NAAA
SRM	CTSF	SHH
SMS	CDK2	ESRRA
SUV39H1	KCNJ5	ESRRB
IARS1	KCNJ6	GPER1
MARS1	CDK1	HSD17B1
QARS1	CTSV	ADCY10
RARS1	CRHR1	STS
TARS1	CHRM5	SLC22A2
TOP1	SIGMAR1	FDFT1
TPMT	CYP2D6	SRD5A1
TYMP	CTRB1	NR1I2
UBA6	PGR	DNM1
UBA7	S1PR1	SQLE
UMPS	AKR1C3	AKT1
CA13	PRKCD	PHLPP1
CA14	GCGR	GLI1
CA12	DRD2	PDK1
CA2	MAPK14	SLC29A1
CA1	KCNJ3	THRA
CA9	CCNB1	ADORA2B
POLB	CCNB2	SREBF2
ERAP1	ICAM1	NR1H2
FGF1	ITGB2	TBXAS1
FGF2	FOLH1	HSD17B7
HEXA	HSP90AA1
HEXB	VEGFA
LGALS9	PSEN2
NCOA3	FGF1
NNMT	FGF2
OGA	HPSE
XDH	PSENEN
ACER2	NCSTN
ADH1B	APH1A
ADH1C	PSEN1
ADH7	APH1B
LAP3	SLC5A2
ATG4B	TYR
CERT1	MMP3
CPT2	MMP9
DAGLA	ADAM17
HSD17B3	MMP1
POLL	LGALS3
POLM	LGALS9
DNM1	CA4
ENPP2	CA5A
CES1	CA6
CES2	SLC5A1
FAAH	CCNA1
FFAR4	CCNA2
FDPS	FABP4
GGPS1	PPARA
GBA	FABP3
GNAI1	FABP5
GNAI3	PPARD
GNAO1	FABP2
GPR174	FFAR1
GPR18	SLC22A6
GPR34	CDC25A
GPR35	AKR1B10
GPR84	POLB
GSTA1	VDR
GSTM1	NR1H4
HAO1	PHF8
EPHX1	UGT2B7
EPHX2	CYP19A1
KDM2A	SERPINA6
KDM5A	HSD17B3
PRKCA	G6PD
LPAR1	PTGER2
LPAR2	KDM2A
LPAR3	KDM5C
LPAR4	GPBAR1
LPAR6	NPC1L1
LTB4R	FNTA
SELL	AR
SELP	HAO1
SLC25A20	PTGFR
MPEG1	PTPN1
CDC25A	HSD11B2
CDC25B	GSTK1
CDC25C	NR0B2
NAAA	CDC45
NAALAD2	PTPRC
NOD1	PPARG
SMPD2	CYP26A1
P2RY10	RXRA
PLA2G1B	RARG
PLA2G4B	RARB
PLA2G5	RARA
PLA2G2A	FAAH
PLA2G2C	TERT
PLA2G10	FABP1
PTGER2	CYP26B1
PTGER3	RXRG
PTGER4	FFAR4
PTGFR	CACNA2D1
PTGIR	RXRB
POLH	SLC16A1
POLK	ALOX15
ACP1	ALOX12
PPARD	PTGER4
PPARA	GLRA1
PPARG	EPHX2
RARB	ABCC1
S1PR1	ABCB1
S1PR2	CHRNA7
S1PR4	PLA2G4A
S1PR3	PTGES
S1PR5	SCD
SLC22A1	SAE1
SLCO2A1	PLG
SPHK1	HTR2B
SPTLC2	RORB
TBXA2R	RORA
THRA	PTGDR2
THRB	UBA2
TRPV1	FNTB
APEX1	HMGCR
CNR1	PAM
PRKCE	SIRT2
ALOX15	SOAT1
LPAR5	SOAT2
LY96	RAF1
PIN4	PRKCE
PLCG2	PRKCQ
PPIB	PRKCH
PPID	PRKCG
PPM1A	CPT1A
PPM1B	PARP1
SLC22A2	PTPN13
SLC47A1	PPM1B
STS	PPP1CC
TLR4	VCP
TNF	GRIN2B
VEGFA	ACACB
NDUFAB1	CNR1
NDUFAF1	ALOX5
CNR2	PTPN2
KAT5	ESR2
ALOX12	LTB4R
MGLL	CES2
NDUFA1	PTPN6
NDUFA2	NR3C1
NDUFA3	TOP1
NDUFA4	CDC25B
NDUFA5	RORC
NDUFA6	PDE4D
NDUFA7	SRD5A2
NDUFA8	PTGS2
NDUFA9	SLC22A12
NDUFA11	PLA2G1B
NDUFA10	PTGER1
NDUFA12	PTGIR
NDUFA13	PTPRF
NDUFB1	CD81
NDUFB2	ESR1
NDUFB3	CYP51A1
NDUFB4	ACP1
NDUFB5	NR1H3
NDUFB6	OXER1
NDUFB7	PREP
NDUFB8	NR3C2
NDUFB9	CYP17A1
NDUFB10	TRPM8
NDUFB11	ADRA2B
NDUFC2	IL6
NDUFC1	GLUL
NDUFAF2	PTPN11
NDUFAF3	EDNRA
NDUFAF4	MAPK3
NDUFS2	MDM2
NDUFS1	CMA1
NDUFS3	CTSG
NDUFS4	CCKBR
NDUFS5	ENPP2
NDUFS6	GRM2
NDUFS7	HNF4A
NDUFS8	PDE4A
NDUFV1	RBP4
NDUFV2	PTGDR
NDUFV3	IMPDH2
MT-ND1	MMP2
MT-ND2	BCL2
MT-ND3	TOP2A
MT-ND4L	PRKAG1
MT-ND4	PRKAB1
MT-ND5	PRKAA2
MT-ND6	CNR2
NDUFA4L2	HSD17B2
PAFAH1B2	C5AR1
SPTLC1	LIMK2
LTA4H	CDC7
ADCY10	AKR1C2
AKR1C3	AKR1C1
AR	ALOX5AP
SERPINA6	CTSK
CYP17A1	GABRB3
CYP19A1	NPY2R
CYP1B1	SLC6A9
HSD17B1	PDGFRB
ESRRA	KIT
ESRRB	MTNR1A
ESR1	MTNR1B
ESR2	GCK
GPER1	QPCT
ABCC1	OXTR
ABCC4	JAK1
SLC22A3	ASAH1
SRD5A1	ABL1
SRD5A2	SRC
SIGMAR1	ACACA
SHBG	PARP2
SLCO1B1	PTAFR
TAS1R2	MGAT2
TAS1R3	KIF11
UGT2B7	TBXA2R
PRNP	AOC3
RAD52	PDE6D
ABHD12	ITK
ABHD16A	SLC6A15
BIRC2	MAP3K5
CTSG	BRD2
CTRB1	BRD3
PDF	YES1
DAGLB	GABRA5
ERAP2	NAAA
GPR88	LYPLA1
HLA-A	LYPLA2
PNLIP	GPR119
MMP3	SLC6A2
PGA5	SLC6A4
TLR1	SHH
TAS1R1	SLC6A3
BTN3A1	ESRRA
SQLE	ESRRB
FDFT1	GPER1
FNTA	HSD17B1
FNTB	ADCY10
ICMT	NR1I3
LSS	STS
SPHK2	SLC22A2
PHLPP1	ALK
TTPA	CYP2C19
GSTO1	IGF1R
AKT1	BACE1
G6PC	CHRM2
ABCB11	PDE4B
CD4	FDFT1
CDC45	ADRA2A
UGCG	SRD5A1
CYP24A1	TRPA1
CYP27B1	CTSD
CRYAB	NR1I2
DHCR24	CXCR3
EBP	AVPR1A
EPHA1	GRIN1
EPHA2	DNM1
EPHA3	MCHR1
EPHA4	ERBB2
EPHA5	SMO
EPHA6	SQLE
EPHA7	AKT1
EPHA8	PHLPP1
EPHB1	ILK
EPHB2	GLI1
EPHB3	CCKAR
EPHB6	JAK3
G6PD	PDK1
GBA2	BRAF
GLI1	APP
GPBAR1	GSK3A
IL2	DYRK1A
NPC1	CLK1
NPC1L1	DYRK1B
NR1H2	EZR
NR1H3	MAOB
NR1H4	CCNE1
SLC10A2	STAT3
SLC10A1	CDK5R1
RORA	RET
RORC	MET
SHH	PTK2B
ST3GAL1	AURKB
SREBF2	HTR2A
VDR	HTR2C
GC	PTK2
F2	PLK1
HSD3B1	WEE1
HSD17B7	NOX4
HSD11B2	NOX1
NR3C1	DRD1
NR3C2	SLC29A1
NR1I2	TNNC1
CHKA	MMP13
CYP51A1	NOS1
ECE2	EP300
PDK1	PITRM1
TXN	HDAC1
TLR8	EPHB4
	ADAMTS5
	BACE2
	THRA
	FLT3
	MTOR
	PIK3CA
	EZH2
	MAPK8
	RBBP4
	MAP2K1
	MMP14
	PAK4
	CHEK1
	PBRM1
	SMARCA4
	KCNH2
	ADORA2B
	HIF1A
	TLR9
	RBBP7
	EED
	SUZ12
	TNNT2
	TNNI3
	CDK5
	SREBF2
	NR1H2
	DHCR7
	TBXAS1
	CCR5
	HSD17B7
	AVPR2
	MDM4
	C3AR1
	CCR1
	CCR8
	CYP2A6
